# Supplementary material for: Predictors of complications occurring after open and robot-assisted prostate cancer surgery: a retrospective evaluation of 1062 consecutive patients treated in a tertiary referral high volume center
Source: J Robot Surg. 2021 Feb 9;16(1):45–52. doi: 10.1007/s11701-021-01192-w (PMC8863696; doi:10.1007/s11701-021-01192-w)
Supplement: Supplementary file 1 — Supplementary file1 (XLS 25 KB) [file 11701_2021_1192_MOESM1_ESM.xls]

## Sheet: Table S1
Table S1. Complications after radical prostatectomy the by open or robot assisted approach in 1062 consecutive cases (*)
	Population	CDS = 1	CDS = 2	CDS = 3a	CDS = 3b	CDS = 4a	CDS = 5
Number (%)	1062	163 (15.3)	89 (8.4)	34 (3.2)	19 (1.8)	3 (0.3)	2 (0.2)
> pelvic hematoma	60 (5.6)		45 (4.2)	4 (0.4)	11 (1.0)
> lymphocele	31 (2.9)	2 (0.2)		27 (2.5)	4 (0.4)
> anastomotic leak	19 (1.8)	11 (1.0)	4 (0.4)	1 (0.1)
> acute urinary retention	11 (11)	11 (1.0)
> injury of the ureter	2 (0.2)				2 (0.2)
> flank hematoma	2 (0.2)	2 (0.2)
> lymphedema	1 (0.1)	1 (0.1)	1 (0.1)
> catheter troubleshooting	1 (0.1)		1 (0.1)
> urethral stenosis	1 (0.1)			1 (0.1)
> any deviation from the normal postoperative course		136 (12.8)
> other medical complication			4 (0.4)
> non urologic infection			26 (2.4)
> paralytic ileus			4 (0.4)
> arrhythmia			2 (0.2)
> allergic reaction			2 (0.2)
> ab ingestis				1 (0.1)
> mechanical ileus					1 (0.1)
> inguinal hernia					1 (0.1)
> acute respiratory failure						1 (0.1)
< heart failure						1 (0.1)	1 (0.1)
> pulmonary embolism						1 (0.1)	1 (0.1)
Legend: CDS, Clavien-Dindo Score system; (*) rates are relative to the overall population (n = 1062 subjects)
(*): extended pelvic lymph node dissection was performed in 310 cases (29,1%)
