# Supplementary material for: Predictors of complications occurring after open and robot-assisted prostate cancer surgery: a retrospective evaluation of 1062 consecutive patients treated in a tertiary referral high volume center
Source: J Robot Surg. 2021 Feb 9;16(1):45–52. doi: 10.1007/s11701-021-01192-w (PMC8863696; doi:10.1007/s11701-021-01192-w)
Supplement: Supplementary file 2 — Supplementary file2 (XLS 31 KB) [file 11701_2021_1192_MOESM2_ESM.xls]

## Sheet: Table 2
Table S2. Factors associated with the risk of complications after radical prostatectomy by logistic regression models
	CDS > 0 vs CDS < 1			CDS > 1 vs CDS ≤ 2			CDS >2 vs CDS ≤ 2
	Univariate analysis	Multivariate analysis (*)	Multivariate analysis (**)	Univariate analysis	Multivariate analysis (*)	Multivariate analysis (**)	Univariate analysis	Multivariate analysis (*)	Multivariate analysis (**)
	OR (95% CI)	OR (95% CI)	OR (95% CI)	OR (95% CI)	OR (95% CI)	OR (95% CI)	OR (95% CI)	OR (95% CI)	OR (95% CI)
Age	1,032 (1,010 - 1,054)		1,025 (1,002 - 1,047)	1,027 (0,998 - 1,056)			1,043 (0,998 - 1,090)
P-value	0.004		0.029	0.064			0.06
cT < 2	1			1			1
cT > 2	1,378 (1,045 - 1,816)			1,300 (0,906 - 1,864)			1,259 (0,729 - 2,175)
	0.023			0.165			0.408
ISUP < 3	1			1			1
ISUP > 2	1,441 (1,081 - 1,921)			1,304 (0,897 - 1,896)			2,049 (1,196 - 3,509)
	0.013			0.165			0.009
EBL	1,001 (1,001 - 1,002)	1,001 (1,000 - 1,001)	1,001 (1,001 - 1,001)	1,002 (1,001 - 1,002)	1,001 (1,001 - 1,002)	1,002 (1,001 - 1,002)	1,001 (1,001 - 1,002)		1,001 (1,001 - 1,002)
	<0,0001	<0,0001	<0,0001	<0,0001	<0,0001	<0,0001	<0,0001		<0,0001
RARP	1	1	1	1	1		1	1
ORP	3,013 (2,153 - 4,215)	2,038 (1,407 - 2,951)	1,780 (1,328 - 2,386)	4,995 (3,405 - 7,335)	2,976 (1,939 - 4,568)		8,283 (4,780 - 14,355)	8,283 (4,780 - 14,355)
	<0,0001	<0,0001	<0,0001	<0,0001	<0,0001		<0,0001	<0,0001
No ePLND	1	1		1	1	1	1		1
ePLND	1,859 (1,398 - 2,473)	1,584 (1,171 - 2,143)		2,432 (1,615 - 3,661)	1,861 (1,189 - 2,912)	2,519 (1,639 - 3,869)	3,192 (1,596 - 6,383)		3,382 (1,661 - 6,886)
	<0,0001	0.003		<0,0001	0.007	<0,0001	<0,0001		0.001
Legend: see also Table 1; OR: odds ratio; CI, confidence interval; (*) predicitors evaluated by Wald's forward method including ORP in the multivariate model; (**) predictors evaluated by Wald's forward method excluding ORP in the multivariate model
