# Supplementary material for: Predictors of complications occurring after open and robot-assisted prostate cancer surgery: a retrospective evaluation of 1062 consecutive patients treated in a tertiary referral high volume center
Source: J Robot Surg. 2021 Feb 9;16(1):45–52. doi: 10.1007/s11701-021-01192-w (PMC8863696; doi:10.1007/s11701-021-01192-w)
Supplement: Supplementary file 3 — Supplementary file3 (XLSX 10 KB) [file 11701_2021_1192_MOESM3_ESM.xlsx]

## Sheet: Foglio1
Table S3. Distribution of complications by subgroups (without and with extended pelvic lymph node dissection) stratified by surgical approach and blood lost
	Clavien-Dindo score (CDS) complications
	CDS = 0	CDS 1-2	CDS > 2
No lymph node dissection
Number (%)	322 (78,3)	79 (19,2)	10 (2,4)	411
Surgical approach
RARP	315 (79,7)	73 (18,5)	7 (1,8)	395 (96,1)
ORP	7 (43,8)	6 (37,5)	3 (18,8)	16 (3,9)
Blood lost
up to 600 mL	286 (80,3)	62 (17,4)	8 (2,2)	356 (86,6)
above 600 mL	36 (65,5)	17 (30,9)	2 (3,6)	55 (13,4)
Extended pelvic lymph node dissection
Number (%)	430 (66,1)	173 (26,6)	48 (7,4)	651
Surgical approach
RARP	352 (71)	126 (25,4)	18 (3,6)	496 (76,2)
ORP	78 (50,3)	47 (30,3)	30 (19,4)	155 (23,8)
Blood lost
up to 600 mL	368 (68,3)	138 (25,6)	33 (6,1)	539 (81,3)
above 600 mL	62 (55,4)	35 (31,3)	15 (13,4)	112 (17,3)
Legend: RARP, robot assisted radical prostatectomy; ORP, open radical prostatectomy; (*) third quartile = 600 mL
